# Supplementary material for: Galectin-3 Induces Clustering of CD147 and Integrin-β1 Transmembrane Glycoprotein Receptors on the RPE Cell Surface
Source: PLoS One. 2013 Jul 29;8(7):e70011. doi: 10.1371/journal.pone.0070011 (PMC3726584; doi:10.1371/journal.pone.0070011)
Supplement: Table S1 — Relative abundances of proteins identified by mass spectrometry. (XLS) [file pone.0070011.s001.xls]

## Sheet: Tabelle1
							normalised abundances		raw abundances		spectral counts
Accession	Peptide count	Peptides used for quantitation	Mascot score	ratio Gal-3/ neg control	Gene name	Description	HAU3556A3MA2__003-IgG-DTSSP	HAU3556A9MA2__009-Gal3-DTSSP	HAU3556A3MA2__003-IgG-DTSSP	HAU3556A9MA2__009-Gal3-DTSSP	HAU3556A3MA2__003-IgG-DTSSP	HAU3556A9MA2__009-Gal3-DTSSP
ENSP00000376309	1	1	39.21	Infinity	HNRNPA3	HNRNPA3|HGNC Symbol|heterogeneous nuclear ribonucleoprotein A3 [Source:HGNC Symbol;Acc:24941]|2|ENSG00000170144|ENST00000392524	0	1404.5	0	3416.1	0	0
ENSP00000331019	1	1	53.17	Infinity	RPS27L	RPS27L|HGNC Symbol|ribosomal protein S27-like [Source:HGNC Symbol;Acc:18476]|15|ENSG00000185088|ENST00000330964	0	12384.4	0	30122	0	1
ENSP00000333769	1	1	104.3	Infinity	BSG	BSG|HGNC Symbol|basigin (Ok blood group) [Source:HGNC Symbol;Acc:1116]|19|ENSG00000172270|ENST00000333511	0	21024.4	0	51136.8	0	1
ENSP00000264893	1	1	32.14	Infinity	SEPT11	SEPT11|HGNC Symbol|septin 11 [Source:HGNC Symbol;Acc:25589]|4|ENSG00000138758|ENST00000264893	0	614.799	0	1495.35	0	0
ENSP00000262584	1	1	102.32	363.176	RPL8	RPL8|HGNC Symbol|ribosomal protein L8 [Source:HGNC Symbol;Acc:10368]|8|ENSG00000161016|ENST00000262584	109.596	39802.6	253.485	96810.2	0	1
ENSP00000216038	1	1	69.88	279.614	C22orf28	C22orf28|HGNC Symbol|chromosome 22 open reading frame 28 [Source:HGNC Symbol;Acc:26935]|22|ENSG00000100220|ENST00000216038	269.138	75254.8	622.49	183039	0	0
ENSP00000007722	3	3	120	124.295	ITGA3	ITGA3|HGNC Symbol|integrin, alpha 3 (antigen CD49C, alpha 3 subunit of VLA-3 receptor) [Source:HGNC Symbol;Acc:6139]|17|ENSG00000005884|ENST00000007722	1456.67	181057	3369.14	440377	1	3
ENSP00000300036	29	1	2098.08	54.207	MYH11	MYH11|HGNC Symbol|myosin, heavy chain 11, smooth muscle [Source:HGNC Symbol;Acc:7569]|16|ENSG00000133392|ENST00000300036	4165.36	225792	9634.07	549183	0	1
ENSP00000254301	5	5	494.8	48.5183	LGALS3	LGALS3|HGNC Symbol|lectin, galactoside-binding, soluble, 3 [Source:HGNC Symbol;Acc:6563]|14|ENSG00000131981|ENST00000254301	51557.9	2.5015e+06	119248	6.08429e+06	0	14
ENSP00000303351	3	3	157.04	39.1793	ITGB1	ITGB1|HGNC Symbol|integrin, beta 1 (fibronectin receptor, beta polypeptide, antigen CD29 includes MDF2, MSK12) [Source:HGNC Symbol;Acc:6153]|10|ENSG00000150093|ENST00000302278	4863.6	190552	11249	463472	0	3
ENSP00000436488	1	1	32.4	26.8728	NAP1L4	NAP1L4|HGNC Symbol|nucleosome assembly protein 1-like 4 [Source:HGNC Symbol;Acc:7640]|11|ENSG00000205531|ENST00000532325	57782.9	1.55279e+06	133646	3.77678e+06	0	1
ENSP00000252242	4	2	215.39	26.0249	KRT5	KRT5|HGNC Symbol|keratin 5 [Source:HGNC Symbol;Acc:6442]|12|ENSG00000186081|ENST00000252242	3492.86	90901.3	8078.65	221095	0	1
ENSP00000354219	11	1	766.32	25.9171	TPM2	TPM2|HGNC Symbol|tropomyosin 2 (beta) [Source:HGNC Symbol;Acc:12011]|9|ENSG00000198467|ENST00000360958	668.593	17328	1546.39	42146.1	0	1
ENSP00000293406	1	1	46.42	15.9433	LSM12	LSM12|HGNC Symbol|LSM12 homolog (S. cerevisiae) [Source:HGNC Symbol;Acc:26407]|17|ENSG00000161654|ENST00000293406	153.629	2449.36	355.33	5957.47	0	0
ENSP00000340888	2	2	107.87	12.4883	GSB	GSN|HGNC Symbol|gelsolin [Source:HGNC Symbol;Acc:4620]|9|ENSG00000148180|ENST00000341272	3417.34	42676.7	7903.98	103801	0	0
ENSP00000376150	1	1	57.11	11.0379	SLC16A3	SLC16A3|HGNC Symbol|solute carrier family 16, member 3 (monocarboxylic acid transporter 4) [Source:HGNC Symbol;Acc:10924]|17|ENSG00000141526|ENST00000392339	2900.19	32012	6707.86	77861.4	0	1
ENSP00000225388	3	3	140.68	10.9376	NUFIP2	NUFIP2|HGNC Symbol|nuclear fragile X mental retardation protein interacting protein 2 [Source:HGNC Symbol;Acc:17634]|17|ENSG00000108256|ENST00000225388	1467.85	16054.8	3395	39049.4	0	0
ENSP00000250241	2	2	98.45	10.7365	ILF3	ILF3|HGNC Symbol|interleukin enhancer binding factor 3, 90kDa [Source:HGNC Symbol;Acc:6038]|19|ENSG00000129351|ENST00000250241	1645.88	17671.1	3806.77	42980.6	0	0
ENSP00000323929	1	1	56.06	8.91527	A2M	A2M|HGNC Symbol|alpha-2-macroglobulin [Source:HGNC Symbol;Acc:7]|12|ENSG00000175899|ENST00000318602	67.217	599.258	155.466	1457.55	0	0
ENSP00000296930	1	1	75.52	7.46338	NPM1	NPM1|HGNC Symbol|nucleophosmin (nucleolar phosphoprotein B23, numatrin) [Source:HGNC Symbol;Acc:7910]|5|ENSG00000181163|ENST00000296930	17.7402	132.402	41.0314	322.036	0	0
ENSP00000439189	8	1	875.44	7.19795	POTEE	AC131180.1|Clone-based (Ensembl)|POTE ankyrin domain family member E [Source:UniProtKB/Swiss-Prot;Acc:Q6S8J3]|2|ENSG00000188219|ENST00000356920	2.50201e+06	1.80093e+07	5.7869e+06	4.38033e+07	1	12
ENSP00000318415	1	1	50.2	5.16849	RBMXL1	RBMXL1|HGNC Symbol|RNA binding motif protein, X-linked-like 1 [Source:HGNC Symbol;Acc:25073]|1|ENSG00000213516|ENST00000321792	1751.19	9051.02	4050.34	22014.4	0	0
ENSP00000244534	3	3	161.95	5.02742	HIST1H1D	HIST1H1D|HGNC Symbol|histone cluster 1, H1d [Source:HGNC Symbol;Acc:4717]|6|ENSG00000124575|ENST00000244534	248664	1.25014e+06	575135	3.04065e+06	1	1
ENSP00000254108	3	3	219.3	4.7179	FUS	FUS|HGNC Symbol|fused in sarcoma [Source:HGNC Symbol;Acc:4010]|16|ENSG00000089280|ENST00000254108	5865.05	27670.7	13565.3	67302.3	0	1
ENSP00000262776	2	2	173.41	4.05029	LGALS3BP	LGALS3BP|HGNC Symbol|lectin, galactoside-binding, soluble, 3 binding protein [Source:HGNC Symbol;Acc:6564]|17|ENSG00000108679|ENST00000262776	6136.69	24855.4	14193.6	60454.6	0	1
